# Supplementary material for: Analysis of Ice Phenology of Middle and Large Lakes on the Tibetan Plateau
Source: Sensors (Basel). 2023 Feb 2;23(3):1661. doi: 10.3390/s23031661 (PMC9920458; doi:10.3390/s23031661)
Supplement: Supplementary file 1 [file sensors-23-01661-s001.zip]

Archive with 1 entries (1 files):
- sensors-2136083-supplementary (3).pdf
